# Supplementary material for: The GNAQ T96S Mutation Affects Cell Signaling and Enhances the Oncogenic Properties of Hepatocellular Carcinoma
Source: Int J Mol Sci. 2021 Mar 23;22(6):3284. doi: 10.3390/ijms22063284 (PMC8004934; doi:10.3390/ijms22063284)
Supplement: Supplementary file 1 [file ijms-22-03284-s001.zip]

Archive with 2 entries (2 files):
- Supplementary data 1.xlsx
- Supplementary data 2.xlsx
