# Supplementary material for: The GNAQ T96S Mutation Affects Cell Signaling and Enhances the Oncogenic Properties of Hepatocellular Carcinoma
Source: Int J Mol Sci. 2021 Mar 23;22(6):3284. doi: 10.3390/ijms22063284 (PMC8004934; doi:10.3390/ijms22063284)
Supplement: Supplementary file 1 [file ijms-22-03284-s001.zip › Supplementary data 1.xlsx]

## Sheet: male_mat
Hugo_Symbol	Entrez_Gene_Id	NCBI_Build	Chromosome	Start_position	End_position	Strand	Variant_Classification	Variant_Type	Reference_Allele	Tumor_Seq_Allele1	Tumor_Seq_Allele2	dbSNP_RS	Tumor_Sample_Barcode	Matched_Norm_Sample_Barcode	Match_Norm_Seq_Allele1	Match_Norm_Seq_Allele2	Mutation_Status	COSMIC_Gene	ChromChange	AAChange	race	survial	age	Center
GNAQ	2776	hg19	9	80537112	80537112	+	Missense_Mutation	SNP	T	T	A	novel	TCGA-CC-A8HS-01A-11D-A35Z-10	TCGA-CC-A8HS-10A-01D-A35Z-10	T	T	Somatic	GNAQ	c.A286T	p.T96S	asian	Dead	18	Baylor College of Medicine
GNAQ	2776	hg19	9	80537112	80537112	+	Missense_Mutation	SNP	T	T	A	novel	TCGA-DD-A4NF-01A-11D-A27I-10	TCGA-DD-A4NF-10A-01D-A27I-10	T	T	Somatic	GNAQ	c.A286T	p.T96S	white	Alive	72	Baylor College of Medicine
GNAQ	2776	hg19	9	80537112	80537112	+	Missense_Mutation	SNP	T	T	A	novel	TCGA-DD-AACW-01A-11D-A40R-10	TCGA-DD-AACW-10A-01D-A40U-10	T	T	Somatic	GNAQ	c.A286T	p.T96S	asian	Alive	43	Baylor College of Medicine
GNAQ	2776	hg19	9	80537112	80537112	+	Missense_Mutation	SNP	T	T	A	novel	TCGA-DD-AADG-01A-11D-A40R-10	TCGA-DD-AADG-10A-01D-A40U-10	T	T	Somatic	GNAQ	c.A286T	p.T96S	asian	Alive	70	Baylor College of Medicine
GNAQ	2776	hg19	9	80537112	80537112	+	Missense_Mutation	SNP	T	T	A	novel	TCGA-DD-AADV-01A-11D-A38X-10	TCGA-DD-AADV-10A-01D-A38X-10	T	T	Somatic	GNAQ	c.A286T	p.T96S	asian	Alive	50	Baylor College of Medicine
GNAQ	2776	hg19	9	80537112	80537112	+	Missense_Mutation	SNP	T	T	A	novel	TCGA-DD-AADW-01A-11D-A38X-10	TCGA-DD-AADW-10A-01D-A38X-10	T	T	Somatic	GNAQ	c.A286T	p.T96S	asian	Alive	48	Baylor College of Medicine
GNAQ	2776	hg19	9	80537112	80537112	+	Missense_Mutation	SNP	T	T	A	novel	TCGA-DD-AAE8-01A-11D-A40R-10	TCGA-DD-AAE8-10A-01D-A40U-10	T	T	Somatic	GNAQ	c.A286T	p.T96S	asian	Alive	45	Baylor College of Medicine
GNAQ	2776	hg19	9	80537112	80537112	+	Missense_Mutation	SNP	T	T	A	novel	TCGA-DD-AAEK-01A-11D-A40R-10	TCGA-DD-AAEK-10A-01D-A40U-10	T	T	Somatic	GNAQ	c.A286T	p.T96S	asian	Alive	51	Baylor College of Medicine
GNAQ	2776	hg19	9	80537112	80537112	+	Missense_Mutation	SNP	T	T	A	novel	TCGA-ED-A97K-01A-21D-A382-10	TCGA-ED-A97K-10A-01D-A385-10	T	T	Somatic	GNAQ	c.A286T	p.T96S	asian	Alive	54	Baylor College of Medicine
GNAQ	2776	hg19	9	80537112	80537112	+	Missense_Mutation	SNP	T	T	A	novel	TCGA-G3-A3CG-01A-11D-A20W-10	TCGA-G3-A3CG-10A-01D-A20W-10	T	T	Somatic	GNAQ	c.A286T	p.T96S	white	Alive	80	Baylor College of Medicine
GNAQ	2776	hg19	9	80537112	80537112	+	Missense_Mutation	SNP	T	T	A	novel	TCGA-K7-A5RF-01A-11D-A28X-10	TCGA-K7-A5RF-10B-01D-A28X-10	T	T	Somatic	GNAQ	c.A286T	p.T96S	white	Alive	64	Baylor College of Medicine
GNAQ	2776	hg19	9	80537112	80537112	+	Missense_Mutation	SNP	T	T	A	novel	TCGA-MI-A75G-01A-11D-A32G-10	TCGA-MI-A75G-10A-01D-A32G-10	T	T	Somatic	GNAQ	c.A286T	p.T96S	white	Alive	63	Baylor College of Medicine
