# Supplementary material for: The GNAQ T96S Mutation Affects Cell Signaling and Enhances the Oncogenic Properties of Hepatocellular Carcinoma
Source: Int J Mol Sci. 2021 Mar 23;22(6):3284. doi: 10.3390/ijms22063284 (PMC8004934; doi:10.3390/ijms22063284)
Supplement: Supplementary file 1 [file ijms-22-03284-s001.zip › Supplementary data 2.xlsx]

## Sheet: Sheet1
	rs753716491
	AT (n=12)	TT (n=361)	p
Alcohol consumption	5	112	0.4344
Alpha-1 Antitrypsin Deficiency	0	1	0.8551
Hemochromatosis	0	7	0.6263
Hepatitis B	6	100	0.092
Hepatitis C	4	52	0.0709
Nonalcoholic Fatty Liver Disease	0	20	0.4019
